# Supplementary material for: A retrospective cohort study of open preperitoneal repair versus open suture repair for the treatment of emergency femoral hernia
Source: Sci Rep. 2020 Feb 28;10:3707. doi: 10.1038/s41598-020-60722-y (PMC7048755; doi:10.1038/s41598-020-60722-y)
Supplement: Supplementary file 1 — Supplementary information [file 41598_2020_60722_MOESM1_ESM.xlsx]

## Sheet: Summarization of data
Group	Gender	Year	BMI	Hospital stay	Duration of incarceration or strangulation (days)	Duration of FH (months)	Pulmonary infection	Hypertension	COPD	Cardiac insufficiency	Diabetes	CHD	Liver cirrhosis	Malnutrition	Location of the hernia	Intestinal obstruction	Contents of hernia sac	VAS (Pre-operation)	Management of hernia contents	Bacteria in hernia sac	surgical complications			Hernia status in post intervention 0:Non-recurrence 1: recurrence 2: lost to follow-up 3:death	Survival time（mo）	VAS(3 months post-operation)
																					Seroma	Superficial SSI	Deep SSI (including Mesh-related infection)
OPR	male	76	20.2	7	2	0.07	N	N	Y	N	Y	N	N	N	right	Incomplete	Intestine	100	Hernia contents reduction	No	No	Yes	No	3	1
OPR	female	85	21.8	7	2	6	Y	Y	N	N	N	Y	Y	Y	left	Incomplete	Intestine	100	Hernia contents reduction	No	No	No	No	3	1
OPR	male	82	20.5	13	2	0.07	Y	N	N	N	N	N	N	N	right	Complete	Intestine	95	Intestinal resection	No	No	No	No	2	6	0
OPR	male	84	18.3	8	2	0.07	N	Y	N	N	N	N	N	N	right	Complete	Intestine	80	Intestinal resection	Yes	No	Yes	No	3	6	20
OPR	male	54	17.8	8	20	2	N	N	N	N	N	N	N	N	right	No	Intestine	65	Hernia contents reduction	No	No	No	No	2	12	0
OPR	male	70	18	7	20	12	N	N	N	N	N	N	N	N	left	No	Intestine and omentum	100	Intestinal and omental resection	No	No	No	No	0	24	0
OPR	female	78	19.6	4	0.63	2	N	N	N	N	N	N	N	N	right	No	Intestine and omentum	95	Intestinal and omental resection	No	No	No	No	0	24	0
OPR	male	82	21	13	2	0.07	Y	N	N	N	N	N	N	N	right	Complete	Intestine	100	Intestinal resection	No	Yes	Yes	No	0	24	15
OPR	female	99	19.5	11	1	0.03	N	N	N	N	N	N	N	N	left	Complete	Intestine	100	Intestinal resection	No	No	No	No	0	24	10
OPR	female	77	17.8	12	2	132	N	N	N	N	N	N	N	N	right	Complete	Intestine	90	Intestinal resection	No	Yes	No	No	0	24	0
OPR	male	67	18	8	1	0.03	N	N	N	N	N	N	N	N	right	Complete	Intestine	100	Intestinal resection	No	No	No	No	0	24	30
OPR	male	81	18.8	9	0.13	6	N	N	Y	N	N	N	N	N	left	Complete	Intestine	100	Intestinal resection	No	No	No	No	0	24	0
OPR	female	80	17.6	11	1	12	N	N	N	N	N	N	N	N	right	Complete	Intestine	80	Intestinal resection	No	Yes	No	No	0	24	0
OPR	female	80	16.7	11	1	12	N	N	N	N	N	N	N	N	right	Complete	Intestine	90	Intestinal resection	No	No	No	No	0	24	0
OPR	male	72	18.3	8	2	5	N	N	N	N	N	N	N	N	left	Complete	Intestine	80	Intestinal resection	No	No	No	No	0	24	0
OPR	female	76	17.5	11	1	24	N	N	N	N	N	N	N	N	left	Complete	Intestine	95	Intestinal resection	No	No	No	No	0	24	0
OPR	female	80	15.4	10	5	0.17	Y	N	Y	N	N	Y	N	N	right	Complete	Intestine	100	Intestinal resection	No	No	No	No	0	24	20
OPR	female	81	17.4	4	0.5	24	N	Y	Y	N	N	N	N	N	right	No	Intestine	55	Intestinal resection	No	No	No	No	0	24	0
OPR	female	66	17	6	4	6	N	N	N	N	N	N	N	N	right	No	Ileocecum	95	Hernia contents reduction	No	Yes	No	No	0	24	0
OPR	female	70	19.3	9	1	36	N	N	N	N	N	N	N	N	left	Complete	Omentum	80	Hernia contents reduction	No	No	No	No	0	24	10
OPR	female	76	20.5	8	15	12	N	N	N	N	N	N	N	N	left	Complete	Omentum	100	Hernia contents reduction	No	No	No	No	0	24	0
OPR	female	76	16.5	8	12	12	N	N	N	N	N	N	N	N	left	Complete	Omentum	100	Hernia contents reduction	No	No	No	No	0	24	0
OPR	male	60	18	5	1	6	N	N	N	N	N	N	N	N	right	Complete	Omentum	80	Hernia contents reduction	No	No	No	No	0	24	0
OPR	female	68	15.4	5	0.5	144	N	N	N	N	N	N	N	N	right	Complete	Omentum	60	Hernia contents reduction	No	No	No	No	0	24	0
OPR	female	74	19.9	10	0.42	144	N	N	N	N	N	N	N	N	right	Complete	Omentum	80	Hernia contents reduction	No	No	No	No	0	24	0
OPR	female	79	19.1	13	8	372	N	N	N	N	N	N	N	N	left	Incomplete	Intestine	60	Hernia contents reduction	No	No	No	No	0	24	0
OPR	female	79	20.3	13	2	372	N	N	N	N	N	N	N	N	left	Incomplete	Intestine	90	Hernia contents reduction	No	No	No	No	0	24	0
OPR	female	67	16.6	5	1	12	N	Y	N	N	N	Y	N	N	left	Incomplete	Intestine	90	Hernia contents reduction	No	No	No	No	0	24	0
OPR	female	62	14.6	7	10	2	N	N	N	N	N	N	N	N	right	Complete	Intestine	45	Hernia contents reduction	No	No	No	No	0	24	0
OPR	male	80	15.6	7	4	480	N	N	N	N	N	N	N	N	left	Complete	Intestine	85	Hernia contents reduction	No	No	No	No	0	24	0
OPR	male	46	19.1	5	0.38	36	N	N	N	N	N	N	N	N	left	Complete	Intestine	100	Hernia contents reduction	No	No	No	No	0	24	30
OPR	female	75	15.8	5	11	0.37	N	N	N	N	N	N	N	Y	left	Complete	Intestine	90	Hernia contents reduction	No	No	No	No	0	24	0
OPR	female	75	15.8	5	11	0.37	N	N	N	N	N	N	N	Y	left	Complete	Intestine	95	Hernia contents reduction	No	No	No	No	0	24	0
OPR	female	70	15	7	5	0.5	N	N	N	N	N	N	N	N	right	Complete	Intestine	85	Hernia contents reduction	No	No	No	No	0	24	0
OPR	female	70	15	7	3	0.5	N	N	N	N	N	N	N	N	right	Complete	Intestine	90	Hernia contents reduction	No	No	No	No	0	24	0
OPR	male	93	16.5	4	5	0.33	N	N	N	N	N	N	N	N	right	Complete	Intestine	95	Hernia contents reduction	No	No	No	No	0	24	0
OPR	male	77	17.8	8	3	156	N	N	N	N	N	Y	N	N	right	Complete	Intestine	85	Hernia contents reduction	No	No	No	No	0	24	0
OPR	male	80	25.5	10	3	0.1	N	N	N	N	N	N	N	Y	left	Complete	Intestine	90	Hernia contents reduction	No	No	No	No	0	24	10
OPR	female	67	20	9	7	24	N	N	N	N	N	N	N	N	left	No	Intestine	100	Hernia contents reduction	No	No	No	No	0	24	0
OPR	female	69	18.6	8	4	6	N	N	N	N	N	N	N	N	right	No	Intestine	65	Hernia contents reduction	No	No	No	No	0	24	0
OPR	female	53	17.9	13	10	120	N	N	N	N	N	N	N	N	left	No	Intestine	65	Hernia contents reduction	No	No	No	No	0	24	0
OPR	female	62	14.5	7	15	2	N	N	N	N	N	N	N	N	right	Complete	Intestine and omentum	80	Hernia contents reduction	No	No	No	No	0	24	0
OPR	male	54	18.7	8	7	2	N	N	N	N	N	N	N	N	right	No	Intestine and omentum	70	Hernia contents reduction	No	No	No	No	0	24	0
OPR	male	69	20.2	7	7	0.5	N	N	N	N	N	N	N	N	right	No	Intestine and omentum	100	Hernia contents reduction	No	No	No	No	0	24	0
OPR	male	72	24.2	5	12	6	N	Y	N	N	N	N	N	N	right	No	Intestine and omentum	100	Hernia contents reduction	No	No	No	No	0	24	10
OPR	female	66	23.8	6	5	0.17	N	N	N	N	N	Y	N	N	right	No	Intestine and omentum	85	Hernia contents reduction	No	Yes	Yes	No	0	24	0
OPR	female	53	19.5	13	7	120	N	N	N	N	N	N	N	N	left	No	Intestine and omentum	60	Hernia contents reduction	No	No	No	No	0	24	0
OPR	female	68	17.6	6	0.33	36	N	Y	N	N	Y	N	N	Y	left	Complete	Omentum	100	Omental resection	No	No	No	No	0	24	0
OPR	female	68	18.6	6	0.33	36	N	Y	N	N	Y	N	N	Y	left	Complete	Omentum	95	Omental resection	No	No	No	No	0	24	0
OPR	male	70	19	21	10	60	N	N	N	N	N	N	N	N	left	Incomplete	Intestine and omentum	90	Omental resection	No	Yes	No	No	0	24	10
OPR	female	73	12.9	8	4	0.13	Y	N	Y	N	N	N	Y	N	left	Complete	Omentum	90	Hernia contents reduction	No	Yes	Yes	No	1	0.5	60
OSR	female	77	17.5	29	15	0.5	N	N	N	N	N	N	N	N	left	Complete	Intestine and omentum	80	Intestinal and omental resection	Yes	No	No	#NULL!	1	1	50
OSR	female	80	18.8	8	3	120	Y	N	Y	Y	N	Y	Y	Y	left	Complete	Intestine	100	Hernia contents reduction	No	No	Yes	#NULL!	3	1
OSR	female	63	18.8	8	12	0.4	N	N	N	N	N	N	N	N	right	Complete	Intestine and omentum	95	Hernia contents reduction	No	No	No	#NULL!	1	3	60
OSR	female	78	17.4	9	4	0.13	N	N	N	N	N	N	N	Y	right	No	Omentum	100	Omental resection	No	No	No	#NULL!	3	4	30
OSR	female	67	19	6	6	0.2	N	Y	N	N	N	N	N	N	right	No	Intestine and omentum	90	Hernia contents reduction	No	No	No	#NULL!	1	6	40
OSR	male	60	18.9	28	15	36	N	N	N	N	N	N	Y	Y	right	Complete	Intestine	85	Intestinal resection	Yes	Yes	Yes	#NULL!	2	6	25
OSR	female	73	17.8	7	2	24	N	N	N	N	N	N	N	N	right	Complete	Intestine	90	Hernia contents reduction	No	No	No	#NULL!	3	6	25
OSR	male	74	17.6	14	0.25	36	N	N	N	N	N	N	N	N	right	Complete	Intestine	60	Hernia contents reduction	No	No	No	#NULL!	1	8	35
OSR	female	68	19.9	14	4	0.13	N	N	N	N	N	N	N	N	left	Complete	Intestine	75	Intestinal resection	No	Yes	No	#NULL!	2	9	25
OSR	female	89	19.1	11	2	150	N	Y	N	N	N	N	N	N	left	Complete	Intestine	90	Hernia contents reduction	No	No	No	#NULL!	1	10	45
OSR	female	65	17.5	12	1	276	N	N	N	N	N	N	N	N	left	Complete	Intestine and omentum	100	Intestinal resection	No	No	No	#NULL!	1	12	50
OSR	male	86	20	9	5	180	Y	Y	N	N	N	N	N	Y	left	Complete	Intestine	95	Intestinal resection	Yes	No	No	#NULL!	3	12	25
OSR	male	66	20	9	3	0.1	N	N	Y	N	N	Y	N	N	right	Complete	Intestine	80	Hernia contents reduction	No	No	No	#NULL!	1	16	30
OSR	female	83	20	20	4	12	N	N	N	N	N	N	N	N	right	Complete	Intestine	100	Intestinal resection	No	No	Yes	#NULL!	2	18	0
OSR	female	86	17.5	13	7	24	Y	N	Y	N	N	N	N	N	left	No	Omentum	90	Omental resection	No	No	No	#NULL!	2	18	30
OSR	female	87	24	8	0.29	60	N	N	N	N	N	N	N	N	right	No	Intestine and omentum	100	Intestinal and omental resection	No	Yes	No	#NULL!	1	20	30
OSR	male	78	18.5	11	4	0.13	N	N	N	N	N	N	N	N	right	Complete	Ileocecum	100	Intestinal resection	No	No	Yes	#NULL!	0	24	10
OSR	male	78	19.7	11	4	0.13	N	N	N	N	N	N	N	N	right	Complete	Ileocecum	95	Intestinal resection	No	No	Yes	#NULL!	0	24	0
OSR	female	62	19.5	6	4	132	N	N	N	N	N	N	N	N	left	Complete	Intestine	100	Intestinal resection	No	No	No	#NULL!	0	24	0
OSR	female	71	17.7	9	6	0.2	N	N	N	N	N	N	N	N	right	Complete	Intestine	80	Intestinal resection	No	No	No	#NULL!	0	24	10
OSR	female	85	20	11	4	60	Y	N	N	N	N	N	N	N	right	Complete	Intestine	60	Intestinal resection	No	No	No	#NULL!	0	24	0
OSR	female	55	16.8	10	4	0.13	N	N	N	N	N	N	N	Y	right	Complete	Intestine	90	Intestinal resection	No	Yes	No	#NULL!	0	24	0
OSR	female	71	21.7	26	3	144	N	N	N	N	N	N	N	N	right	Complete	Intestine	90	Intestinal resection	No	No	No	#NULL!	0	24	0
OSR	female	39	16.7	10	12	24	N	N	N	N	N	N	N	Y	left	Complete	Intestine	90	Intestinal resection	No	No	No	#NULL!	0	24	0
OSR	female	72	18.4	10	4	0.13	N	N	N	N	N	N	Y	N	right	Complete	Intestine	90	Intestinal resection	No	No	No	#NULL!	0	24	0
OSR	female	73	15.1	10	3	48	N	N	N	N	N	N	N	N	right	Complete	Intestine	80	Intestinal resection	No	No	No	#NULL!	0	24	0
OSR	female	84	18	11	10	144	Y	N	N	N	N	Y	N	N	left	Complete	Intestine	90	Intestinal resection	No	Yes	No	#NULL!	0	24	0
OSR	female	79	20.7	12	4	0.13	N	N	N	N	N	N	N	N	right	Complete	Intestine	95	Intestinal resection	No	No	No	#NULL!	0	24	0
OSR	male	76	20.5	9	7	12	N	N	N	Y	N	Y	N	N	right	Complete	Intestine	95	Intestinal resection	No	No	No	#NULL!	0	24	0
OSR	female	64	16	13	10	0.33	N	N	N	N	N	N	N	N	left	Complete	Intestine	100	Intestinal resection	No	No	No	#NULL!	0	24	30
OSR	female	69	19.5	13	0.58	0.02	N	N	N	Y	N	N	N	Y	left	Complete	Intestine	90	Intestinal resection	No	No	No	#NULL!	0	24	0
OSR	female	62	18.5	6	4	132	N	N	N	N	N	N	N	N	left	Complete	Intestine and omentum	100	Intestinal resection	No	Yes	No	#NULL!	0	24	30
OSR	male	81	17.3	5	7	0.23	Y	Y	Y	N	N	N	N	N	right	Complete	Intestine and omentum	75	Intestinal resection	No	Yes	Yes	#NULL!	0	24	0
OSR	male	81	17	11	4	12	N	N	N	N	N	N	N	N	right	No	Ileocecum	90	Hernia contents reduction	No	No	No	#NULL!	0	24	0
OSR	male	78	21	1	12	0.4	N	N	Y	Y	N	N	N	Y	right	Incomplete	Omentum	100	Hernia contents reduction	No	No	No	#NULL!	0	24	0
OSR	female	37	17.9	8	15	15	N	N	N	N	N	N	N	N	right	Incomplete	Omentum	80	Hernia contents reduction	No	No	No	#NULL!	0	24	0
OSR	female	37	20.1	8	15	15	N	N	N	N	N	N	N	N	right	Incomplete	Omentum	85	Hernia contents reduction	No	No	No	#NULL!	0	24	0
OSR	female	75	18.7	18	5	36	N	N	N	N	N	N	N	N	right	No	Omentum	95	Hernia contents reduction	No	No	No	#NULL!	0	24	0
OSR	female	71	17.4	5	1	36	N	N	N	N	N	N	N	N	right	No	Omentum	100	Hernia contents reduction	No	No	No	#NULL!	0	24	0
OSR	female	80	19	5	7	0.23	Y	N	N	N	N	N	N	N	right	Complete	Intestine	80	Hernia contents reduction	No	No	No	#NULL!	0	24	0
OSR	male	48	18.8	3	1	0.03	N	N	N	N	N	N	N	N	right	Complete	Intestine	100	Hernia contents reduction	No	No	No	#NULL!	0	24	15
OSR	male	48	18.8	3	1	0.03	N	N	N	N	N	N	N	N	right	Complete	Intestine	95	Hernia contents reduction	No	No	No	#NULL!	0	24	0
OSR	female	88	19.7	5	1	264	N	N	N	N	N	N	N	N	left	Complete	Intestine	100	Hernia contents reduction	No	No	No	#NULL!	0	24	0
OSR	female	73	17.6	7	2	24	N	N	N	N	N	N	N	N	right	Complete	Intestine	85	Hernia contents reduction	No	No	No	#NULL!	0	24	0
OSR	female	68	16.5	7	1.5	0.05	N	N	Y	N	N	N	N	N	right	Complete	Intestine	90	Hernia contents reduction	No	No	No	#NULL!	0	24	0
OSR	male	85	22.1	2	4	180	N	Y	N	N	N	N	N	N	left	Complete	Intestine	100	Hernia contents reduction	No	No	No	#NULL!	0	24	0
OSR	female	76	19.6	3	3	30	N	N	N	N	N	N	N	N	right	No	Intestine	100	Hernia contents reduction	No	No	No	#NULL!	0	24	0
OSR	female	76	21.5	3	3	30	N	N	N	N	N	N	N	N	right	No	Intestine	100	Hernia contents reduction	No	No	No	#NULL!	0	24	20
OSR	female	89	17.6	11	2	372	N	Y	N	N	N	N	N	N	left	Complete	Intestine and omentum	90	Hernia contents reduction	No	No	No	#NULL!	0	24	0
OSR	female	82	23.5	12	1.5	132	N	N	N	N	N	N	N	N	right	Incomplete	Omentum	60	Omental resection	No	No	No	#NULL!	0	24	0
OSR	male	77	21.5	6	4	48	Y	N	Y	N	N	N	N	N	left	Incomplete	Omentum	55	Omental resection	No	Yes	No	#NULL!	0	24	0
OSR	female	86	17.4	13	7	24	Y	N	Y	N	N	N	N	N	left	No	Omentum	80	Omental resection	No	No	No	#NULL!	0	24	0
OSR	female	87	18	8	0.29	60	N	N	N	N	N	N	N	N	right	No	Intestine and omentum	95	Omental resection	No	No	No	#NULL!	0	24	0
